# Supplementary material for: Metabolic basis for the evolution of a common pathogenic Pseudomonas aeruginosa variant
Source: eLife. 2022 May 3;11:e76555. doi: 10.7554/eLife.76555 (PMC9224983; doi:10.7554/eLife.76555)
Supplement: Source code 1. — Model parameters include growth rate, carrying capacity/concentration of saturated culture, killing rate (lysis-growth), difference in lag time (hours), and killing time at the end (hours) for each strain. Code output used to generate Figure 1A. [file elife-76555-code1.zip]

Archive with 1 entries (1 files):
- Sourcefile for code_Fig1.m
